# Supplementary material for: Shoulder and Neck Pain in Swimmers: Front Crawl Stroke Analysis, Correlation with the Symptomatology in 61 Masters Athletes and Short Literature Review
Source: Healthcare (Basel). 2023 Sep 27;11(19):2638. doi: 10.3390/healthcare11192638 (PMC10572881; doi:10.3390/healthcare11192638)
Supplement: Supplementary file 1 [file healthcare-11-02638-s001.zip]

Archive with 5 entries (5 files):
- Rinonapoli et al S1.mp4
- Rinonapoli et al S2.mp4
- Rinonapoli et al S3.mp4
- Rinonapoli et al S4.mp4
- Rinonapoli et al S5.mp4
